# Supplementary material for: Inhibitory Effects of 3-Methylcholanthrene Exposure on Porcine Oocyte Maturation
Source: Int J Mol Sci. 2023 Mar 14;24(6):5567. doi: 10.3390/ijms24065567 (PMC10058619; doi:10.3390/ijms24065567)
Supplement: Supplementary file 1 [file ijms-24-05567-s001.zip]

Archive with 1 entries (1 files):
- ijms-2267902-supplementary.pdf
